# Supplementary material for: Development of Drug-Induced Gene Expression Ranking Analysis (DIGERA) and Its Application to Virtual Screening for Poly (ADP-Ribose) Polymerase 1 Inhibitor
Source: Int J Mol Sci. 2024 Dec 30;26(1):224. doi: 10.3390/ijms26010224 (PMC11720423; doi:10.3390/ijms26010224)
Supplement: Supplementary file 1 [file ijms-26-00224-s001.zip]

Archive with 1 entries (1 files):
- ijms-3349101-supplementary.pdf
